# Supplementary material for: Introducing RISC: A New Video Inventory for Testing Social Perception
Source: PLoS One. 2015 Jul 30;10(7):e0133902. doi: 10.1371/journal.pone.0133902 (PMC4520563; doi:10.1371/journal.pone.0133902)
Supplement: S1 File — (ZIP) [file pone.0133902.s001.zip]

Archive with 5 entries (5 files):
- 33_Jocularity_Couple.mp4
- 33_LiteralNegative_Friends.mp4
- 33_LiteralPositive_Couple.mp4
- 33_Sarcasm_Colleagues.mp4
- 33_WhiteLie_Boss.mp4
