# Supplementary material for: Introducing RISC: A New Video Inventory for Testing Social Perception
Source: PLoS One. 2015 Jul 30;10(7):e0133902. doi: 10.1371/journal.pone.0133902 (PMC4520563; doi:10.1371/journal.pone.0133902)
Supplement: S1 Table — (XLSX) [file pone.0133902.s002.xlsx]

## Sheet: Items
Filename	Item #	Scene Content/Topic	Intention	Relationship	Who asked the question?	Gender of the Asker	Who answered the question?	Gender of the Responder	Number of actors visible	Presence of Verbal Context	Presence of Props	Answer to Content Question (% correct, N=31)	Recognition of Intention (% correct, N=31)	Appropriateness of Response (scale: 1 = very, 5 = not at all, N=16)	Politeness of Response (scale: 1 = very, 5 = not at all, N=16)	Effect of Response on Asker (how pleasing; scale: 1 = very, 5 = not at all, N=16)	Social Judgement (how likely would you produce a similar response; precentage of yes-answers, N=16)
11_LN_1	11	Weight	Literal Negative	Couple	Lisa	f	Paul	m	2	no context	no props	100	100	2.5625	2	1.625	25
11_LN_2	11	Weight	Literal Negative	Friends	Anna	f	Lisa	f	2	no context	no props	96.7742	90.3226	2.4375	2.375	1.9375	18.75
11_LN_3	11	Weight	Literal Negative	Colleagues	Peter	m	Anna	f	2	no context	no props	87.0968	90.3226	1.9375	1.75	1.5	12.5
11_LN_4	11	Weight	Literal Negative	Boss	Paul	m	Peter	m	2	no context	no props	96.7742	87.0968	2.6875	2.375	1.625	6.25
11_LP_1	11	Weight	Literal Positive	Couple	Lisa	f	Paul	m	2	no context	no props	90.3226	90.3226	4.4375	4.6875	4.5625	87.5
11_LP_2	11	Weight	Literal Positive	Friends	Anna	f	Lisa	f	2	no context	no props	96.7742	90.3226	4.6875	4.5625	4.6875	100
11_LP_3	11	Weight	Literal Positive	Colleagues	Peter	m	Anna	f	2	no context	no props	93.5484	90.3226	4.3125	4.4375	4.6875	75
11_LP_4	11	Weight	Literal Positive	Boss	Paul	m	Peter	m	2	no context	no props	83.871	83.871	4.5625	4.4375	4.875	81.25
11_SN_1	11	Weight	Sarcasm	Couple	Lisa	f	Paul	m	2	no context	no props	100	96.7742	1.9375	2	2	12.5
11_SN_2	11	Weight	Sarcasm	Friends	Anna	f	Lisa	f	2	no context	no props	83.871	80.6452	1.875	2	1.5	6.25
11_SN_3	11	Weight	Sarcasm	Colleagues	Peter	m	Anna	f	2	no context	no props	96.7742	19.3548	1.875	2.5	2.5	6.25
11_SN_4	11	Weight	Sarcasm	Boss	Paul	m	Peter	m	2	no context	no props	100	96.7742	1.625	1.5	1.375	6.25
11_SP_1	11	Weight	Jocularity	Couple	Lisa	f	Paul	m	2	no context	no props	93.5484	83.871	2.9375	2.875	3.75	37.5
11_SP_2	11	Weight	Jocularity	Friends	Anna	f	Lisa	f	2	no context	no props	90.3226	80.6452	2.82353	2.41176	3.47059	18.75
11_SP_3	11	Weight	Jocularity	Colleagues	Peter	m	Anna	f	2	no context	no props	58.0645	45.1613	2.125	2.3125	2.875	12.5
11_SP_4	11	Weight	Jocularity	Boss	Paul	m	Peter	m	2	no context	no props	77.4194	80.6452	2.875	2.6875	3.875	31.25
11_WL_1	11	Weight	White Lies	Couple	Lisa	f	Paul	m	2	no context	no props	83.871	80.6452	3	3.5625	3.9375	56.25
11_WL_2	11	Weight	White Lies	Friends	Anna	f	Lisa	f	2	no context	no props	41.9355	35.4839	3.4375	4.0625	4.375	56.25
11_WL_3	11	Weight	White Lies	Colleagues	Peter	m	Anna	f	2	no context	no props	90.3226	83.871	2.375	3.25	3.0625	43.75
11_WL_4	11	Weight	White Lies	Boss	Paul	m	Peter	m	2	no context	no props	87.0968	83.871	3.0625	3.625	3.75	37.5
13_LN_1	13	Super bowl	Literal Negative	Couple	Lisa	f	Paul	m	1	context	no props	100	100	3.5625	3.25	2.625	81.25
13_LN_2	13	Super bowl	Literal Negative	Friends	Anna	f	Lisa	f	1	context	no props	100	100	4	3.375	3.0625	81.25
13_LN_3	13	Super bowl	Literal Negative	Colleagues	Peter	m	Anna	f	1	context	no props	100	96.7742	2.6875	2.1875	2.375	25
13_LN_4	13	Super bowl	Literal Negative	Boss	Paul	m	Peter	m	1	context	no props	100	96.7742	3.75	3.375	2.8125	81.25
13_LP_1	13	Super bowl	Literal Positive	Couple	Lisa	f	Paul	m	1	context	no props	100	90.3226	4.375	3.75	4.25	87.5
13_LP_2	13	Super bowl	Literal Positive	Friends	Anna	f	Lisa	f	1	context	no props	100	100	4.75	4.375	4.5625	100
13_LP_3	13	Super bowl	Literal Positive	Colleagues	Peter	m	Anna	f	1	context	no props	100	100	4.875	4.5625	4.5	100
13_LP_4	13	Super bowl	Literal Positive	Boss	Paul	m	Peter	m	1	context	no props	96.7742	96.7742	4.6875	4.625	4.75	100
13_SN_1	13	Super bowl	Sarcasm	Couple	Lisa	f	Paul	m	1	context	no props	77.4194	67.7419	1.9375	2.0625	2.375	12.5
13_SN_2	13	Super bowl	Sarcasm	Friends	Anna	f	Lisa	f	1	context	no props	90.3226	87.0968	1.5	1.4375	1.6875	6.25
13_SN_3	13	Super bowl	Sarcasm	Colleagues	Peter	m	Anna	f	1	context	no props	87.0968	77.4194	1.5625	1.4375	1.5625	0
13_SN_4	13	Super bowl	Sarcasm	Boss	Paul	m	Peter	m	1	context	no props	83.871	74.1935	2.11765	2.23529	2.11765	12.5
13_SP_1	13	Super bowl	Jocularity	Couple	Lisa	f	Paul	m	1	context	no props	96.7742	80.6452	2.6875	2.5625	3.4375	31.25
13_SP_2	13	Super bowl	Jocularity	Friends	Anna	f	Lisa	f	1	context	no props	100	83.871	2.875	2.625	3.625	37.5
13_SP_3	13	Super bowl	Jocularity	Colleagues	Peter	m	Anna	f	1	context	no props	93.5484	58.0645	2.6875	2.6875	3.125	31.25
13_SP_4	13	Super bowl	Jocularity	Boss	Paul	m	Peter	m	1	context	no props	90.3226	80.6452	3.0625	2.8125	3.875	31.25
13_WL_1	13	Super bowl	White Lies	Couple	Lisa	f	Paul	m	1	context	no props	93.5484	80.6452	1.9375	2.6875	2.625	12.5
13_WL_2	13	Super bowl	White Lies	Friends	Anna	f	Lisa	f	1	context	no props	100	96.7742	2.0625	3.625	3	12.5
13_WL_3	13	Super bowl	White Lies	Colleagues	Peter	m	Anna	f	1	context	no props	96.7742	87.0968	2.75	3.875	3.5	31.25
13_WL_4	13	Super bowl	White Lies	Boss	Paul	m	Peter	m	1	context	no props	87.0968	83.871	2.5	3.9375	3.375	37.5
15_LN_1	15	Tickets	Literal Negative	Couple	Lisa	f	Paul	m	2	no context	no props	93.5484	90.3226	3.625	3.4375	1.9375	87.5
15_LN_2	15	Tickets	Literal Negative	Friends	Anna	f	Lisa	f	2	no context	no props	93.5484	93.5484	3.9375	3.75	2.5	87.5
15_LN_3	15	Tickets	Literal Negative	Colleagues	Peter	m	Anna	f	2	no context	no props	100	100	3.9375	3.375	2.25	81.25
15_LN_4	15	Tickets	Literal Negative	Boss	Paul	m	Peter	m	2	no context	no props	96.7742	96.7742	3.5625	3.375	2.25	68.75
15_LP_1	15	Tickets	Literal Positive	Couple	Lisa	f	Paul	m	2	no context	no props	77.4194	77.4194	3.5	3.0625	3.6875	62.5
15_LP_2	15	Tickets	Literal Positive	Friends	Anna	f	Lisa	f	2	no context	no props	100	93.5484	4.875	4.5625	4.75	100
15_LP_3	15	Tickets	Literal Positive	Colleagues	Peter	m	Anna	f	2	no context	no props	74.1935	67.7419	4.75	4.75	4.75	93.75
15_LP_4	15	Tickets	Literal Positive	Boss	Paul	m	Peter	m	2	no context	no props	87.0968	87.0968	4.1875	3.75	3.9375	93.75
15_SN_1	15	Tickets	Sarcasm	Couple	Lisa	f	Paul	m	2	no context	no props	87.0968	64.5161	1.6875	1.9375	1.8125	6.25
15_SN_2	15	Tickets	Sarcasm	Friends	Anna	f	Lisa	f	2	no context	no props	96.7742	70.9677	1.75	2.4375	1.75	0
15_SN_3	15	Tickets	Sarcasm	Colleagues	Peter	m	Anna	f	2	no context	no props	83.871	64.5161	2.0625	2.4375	2.3125	6.25
15_SN_4	15	Tickets	Sarcasm	Boss	Paul	m	Peter	m	2	no context	no props	80.6452	77.4194	2.0625	2.0625	2.625	12.5
15_SP_1	15	Tickets	Jocularity	Couple	Lisa	f	Paul	m	2	no context	no props	100	93.5484	2.9375	2.4375	3.5	25
15_SP_2	15	Tickets	Jocularity	Friends	Anna	f	Lisa	f	2	no context	no props	93.5484	87.0968	2.9375	2.9375	3.75	43.75
15_SP_3	15	Tickets	Jocularity	Colleagues	Peter	m	Anna	f	2	no context	no props	93.5484	80.6452	2.8125	2.75	3.875	37.5
15_SP_4	15	Tickets	Jocularity	Boss	Paul	m	Peter	m	2	no context	no props	90.3226	83.871	2.625	2.6875	3.125	12.5
15_WL_1	15	Tickets	White Lies	Couple	Lisa	f	Paul	m	2	no context	no props	100	93.5484	1.625	3.25	2.5	12.5
15_WL_2	15	Tickets	White Lies	Friends	Anna	f	Lisa	f	2	no context	no props	93.5484	93.5484	1.75	3.375	3.125	18.75
15_WL_3	15	Tickets	White Lies	Colleagues	Peter	m	Anna	f	2	no context	no props	96.7742	87.0968	2.5625	3.9375	3.3125	25
15_WL_4	15	Tickets	White Lies	Boss	Paul	m	Peter	m	2	no context	no props	90.3226	93.5484	3	3.125	3.125	50
16_LN_1	16	Booking	Literal Negative	Couple	Lisa	f	Paul	m	1	context	no props	100	100	4.625	4	3	100
16_LN_2	16	Booking	Literal Negative	Friends	Anna	f	Lisa	f	1	context	no props	100	96.7742	4.5625	4.3125	3.375	87.5
16_LN_3	16	Booking	Literal Negative	Colleagues	Peter	m	Anna	f	1	context	no props	93.5484	93.5484	4.25	3.875	3.375	93.75
16_LN_4	16	Booking	Literal Negative	Boss	Paul	m	Peter	m	1	context	no props	96.7742	96.7742	4.5	4.1875	3.25	87.5
16_LP_1	16	Booking	Literal Positive	Couple	Lisa	f	Paul	m	1	context	no props	100	100	4.4375	4.3125	4.375	81.25
16_LP_2	16	Booking	Literal Positive	Friends	Anna	f	Lisa	f	1	context	no props	100	100	4.875	4.5	4.6875	93.75
16_LP_3	16	Booking	Literal Positive	Colleagues	Peter	m	Anna	f	1	context	no props	100	96.7742	4.6875	4.6875	4.5	81.25
16_LP_4	16	Booking	Literal Positive	Boss	Paul	m	Peter	m	1	context	no props	87.0968	87.0968	5	4.8125	4.625	100
16_SN_1	16	Booking	Sarcasm	Couple	Lisa	f	Paul	m	1	context	no props	96.7742	38.7097	1.75	2.125	2	0
16_SN_2	16	Booking	Sarcasm	Friends	Anna	f	Lisa	f	1	context	no props	96.7742	45.1613	1.75	2.3125	2.75	0
16_SN_3	16	Booking	Sarcasm	Colleagues	Peter	m	Anna	f	1	context	no props	100	70.9677	1.5	1.6875	2	6.25
16_SN_4	16	Booking	Sarcasm	Boss	Paul	m	Peter	m	1	context	no props	96.7742	51.6129	2.125	3	3.1875	6.25
16_SP_1	16	Booking	Jocularity	Couple	Lisa	f	Paul	m	1	context	no props	90.3226	83.871	2.9375	3.1875	3.5625	43.75
16_SP_2	16	Booking	Jocularity	Friends	Anna	f	Lisa	f	1	context	no props	100	100	3.125	2.9375	3.625	50
16_SP_3	16	Booking	Jocularity	Colleagues	Peter	m	Anna	f	1	context	no props	96.7742	96.7742	2.9375	2.8125	4.25	31.25
16_SP_4	16	Booking	Jocularity	Boss	Paul	m	Peter	m	1	context	no props	93.5484	87.0968	3.1875	3.9375	3.75	62.5
16_WL_1	16	Booking	White Lies	Couple	Lisa	f	Paul	m	1	context	no props	96.7742	93.5484	1.875	3.3125	3.125	6.25
16_WL_2	16	Booking	White Lies	Friends	Anna	f	Lisa	f	1	context	no props	100	96.7742	2	3.625	3.375	6.25
16_WL_3	16	Booking	White Lies	Colleagues	Peter	m	Anna	f	1	context	no props	96.7742	96.7742	2.0625	3.6875	3.3125	18.75
16_WL_4	16	Booking	White Lies	Boss	Paul	m	Peter	m	1	context	no props	100	96.7742	2.1875	3.5625	2.9375	12.5
17_LN_1	17	Rent a car	Literal Negative	Couple	Paul	m	Lisa	f	1	context	no props	100	96.7742	3.8125	3.375	2.625	81.25
17_LN_2	17	Rent a car	Literal Negative	Friends	Lisa	f	Anna	f	1	context	no props	100	96.7742	4.0625	3.4375	2.3125	81.25
17_LN_3	17	Rent a car	Literal Negative	Colleagues	Anna	f	Peter	m	1	context	no props	100	100	3.6875	3.3125	2	75
17_LN_4	17	Rent a car	Literal Negative	Boss	Peter	m	Paul	m	1	context	no props	93.5484	87.0968	3.6875	3.3125	2.5	87.5
17_LP_1	17	Rent a car	Literal Positive	Couple	Paul	m	Lisa	f	1	context	no props	93.5484	90.3226	4.3125	3.8125	4.125	87.5
17_LP_2	17	Rent a car	Literal Positive	Friends	Lisa	f	Anna	f	1	context	no props	100	100	4.625	4.1875	4.3125	93.75
17_LP_3	17	Rent a car	Literal Positive	Colleagues	Anna	f	Peter	m	1	context	no props	100	100	4.6875	4.25	4.5	93.75
17_LP_4	17	Rent a car	Literal Positive	Boss	Peter	m	Paul	m	1	context	no props	96.7742	96.7742	4.5	4	4.375	81.25
17_SN_1	17	Rent a car	Sarcasm	Couple	Paul	m	Lisa	f	1	context	no props	90.3226	64.5161	1.9375	2.375	2.3125	12.5
17_SN_2	17	Rent a car	Sarcasm	Friends	Lisa	f	Anna	f	1	context	no props	96.7742	67.7419	1.6875	2	1.875	6.25
17_SN_3	17	Rent a car	Sarcasm	Colleagues	Anna	f	Peter	m	1	context	no props	90.3226	48.3871	1.75	2.375	2.375	6.25
17_SN_4	17	Rent a car	Sarcasm	Boss	Peter	m	Paul	m	1	context	no props	96.7742	61.2903	2	2.0625	2	6.25
17_SP_1	17	Rent a car	Jocularity	Couple	Paul	m	Lisa	f	1	context	no props	96.7742	87.0968	2.875	2.75	3.125	25
17_SP_2	17	Rent a car	Jocularity	Friends	Lisa	f	Anna	f	1	context	no props	96.7742	83.871	2.625	2.5	3.5625	12.5
17_SP_3	17	Rent a car	Jocularity	Colleagues	Anna	f	Peter	m	1	context	no props	96.7742	90.3226	2.5	2.5	3.125	18.75
17_SP_4	17	Rent a car	Jocularity	Boss	Peter	m	Paul	m	1	context	no props	100	90.3226	2.9375	2.875	3.75	31.25
17_WL_1	17	Rent a car	White Lies	Couple	Paul	m	Lisa	f	1	context	no props	93.5484	90.3226	2.0625	3.4375	3.75	18.75
17_WL_2	17	Rent a car	White Lies	Friends	Lisa	f	Anna	f	1	context	no props	96.7742	83.871	1.5	3.1875	2.6875	6.25
17_WL_3	17	Rent a car	White Lies	Colleagues	Anna	f	Peter	m	1	context	no props	96.7742	96.7742	2.3125	3.75	3.1875	18.75
17_WL_4	17	Rent a car	White Lies	Boss	Peter	m	Paul	m	1	context	no props	93.5484	93.5484	2.125	3.6875	3.125	12.5
18_LN_1	18	Day	Literal Negative	Couple	Paul	m	Lisa	f	1	context	no props	96.7742	96.7742	3.6875	2.75	2.5	75
18_LN_2	18	Day	Literal Negative	Friends	Lisa	f	Anna	f	1	context	no props	100	96.7742	3.6875	3	2.125	87.5
18_LN_3	18	Day	Literal Negative	Colleagues	Anna	f	Peter	m	1	context	no props	96.7742	96.7742	3.375	2.6875	2.5625	75
18_LN_4	18	Day	Literal Negative	Boss	Peter	m	Paul	m	1	context	no props	96.7742	93.5484	3.875	3.4375	2.9375	81.25
18_LP_1	18	Day	Literal Positive	Couple	Paul	m	Lisa	f	1	context	no props	100	100	4.875	4.625	4.5625	100
18_LP_2	18	Day	Literal Positive	Friends	Lisa	f	Anna	f	1	context	no props	96.7742	90.3226	4.8125	4.5625	4.8125	100
18_LP_3	18	Day	Literal Positive	Colleagues	Anna	f	Peter	m	1	context	no props	100	100	4.8125	4.75	4.6875	93.75
18_LP_4	18	Day	Literal Positive	Boss	Peter	m	Paul	m	1	context	no props	96.7742	96.7742	4.75	4.8125	4.75	100
18_SN_1	18	Day	Sarcasm	Couple	Paul	m	Lisa	f	1	context	no props	96.7742	87.0968	1.9375	2	1.75	12.5
18_SN_2	18	Day	Sarcasm	Friends	Lisa	f	Anna	f	1	context	no props	100	90.3226	1.8125	1.8125	1.75	6.25
18_SN_3	18	Day	Sarcasm	Colleagues	Anna	f	Peter	m	1	context	no props	100	93.5484	1.875	1.75	1.8125	6.25
18_SN_4	18	Day	Sarcasm	Boss	Peter	m	Paul	m	1	context	no props	96.7742	87.0968	2.1875	2.1875	2.6875	18.75
18_SP_1	18	Day	Jocularity	Couple	Paul	m	Lisa	f	1	context	no props	100	93.5484	3.375	2.9375	3.75	43.75
18_SP_2	18	Day	Jocularity	Friends	Lisa	f	Anna	f	1	context	no props	100	90.3226	2.8125	2.9375	3.625	31.25
18_SP_3	18	Day	Jocularity	Colleagues	Anna	f	Peter	m	1	context	no props	87.0968	83.871	2.8125	2.5625	3.5	31.25
18_SP_4	18	Day	Jocularity	Boss	Peter	m	Paul	m	1	context	no props	100	100	3	2.75	4.0625	43.75
18_WL_1	18	Day	White Lies	Couple	Paul	m	Lisa	f	1	context	no props	96.7742	51.6129	2.1875	2.75	2.5	18.75
18_WL_2	18	Day	White Lies	Friends	Lisa	f	Anna	f	1	context	no props	100	61.2903	1.8125	2.8125	2.25	12.5
18_WL_3	18	Day	White Lies	Colleagues	Anna	f	Peter	m	1	context	no props	96.7742	87.0968	2.6875	4.125	3.75	62.5
18_WL_4	18	Day	White Lies	Boss	Peter	m	Paul	m	1	context	no props	100	80.6452	2.75	3.875	3.625	43.75
19_LN_1	19	Wedding	Literal Negative	Couple	Lisa	f	Paul	m	1	context	no props	96.7742	93.5484	2.75	2.3125	2.25	37.5
19_LN_2	19	Wedding	Literal Negative	Friends	Anna	f	Lisa	f	1	context	no props	96.7742	96.7742	3.3125	2.5625	2.1875	62.5
19_LN_3	19	Wedding	Literal Negative	Colleagues	Peter	m	Anna	f	1	context	no props	96.7742	90.3226	3.5625	2.875	2.4375	68.75
19_LN_4	19	Wedding	Literal Negative	Boss	Paul	m	Peter	m	1	context	no props	100	100	3.5	2.6875	2.5625	68.75
19_LP_1	19	Wedding	Literal Positive	Couple	Lisa	f	Paul	m	1	context	no props	90.3226	90.3226	4.6875	4.3125	4.5	87.5
19_LP_2	19	Wedding	Literal Positive	Friends	Anna	f	Lisa	f	1	context	no props	90.3226	93.5484	4.8125	4.625	4.625	93.75
19_LP_3	19	Wedding	Literal Positive	Colleagues	Peter	m	Anna	f	1	context	no props	96.7742	96.7742	4.5625	4.5	4.375	100
19_LP_4	19	Wedding	Literal Positive	Boss	Paul	m	Peter	m	1	context	no props	100	100	4.375	4.375	4.25	100
19_SN_1	19	Wedding	Sarcasm	Couple	Lisa	f	Paul	m	1	context	no props	100	100	1.75	1.625	1.6875	0
19_SN_2	19	Wedding	Sarcasm	Friends	Anna	f	Lisa	f	1	context	no props	100	100	1.375	1.4375	1.5625	0
19_SN_3	19	Wedding	Sarcasm	Colleagues	Peter	m	Anna	f	1	context	no props	100	90.3226	1.3125	1.5625	2	6.25
19_SN_4	19	Wedding	Sarcasm	Boss	Paul	m	Peter	m	1	context	no props	100	90.3226	1.8125	1.6875	1.75	18.75
19_SP_1	19	Wedding	Jocularity	Couple	Lisa	f	Paul	m	1	context	no props	96.7742	87.0968	3.1875	2.875	3.6875	43.75
19_SP_2	19	Wedding	Jocularity	Friends	Anna	f	Lisa	f	1	context	no props	90.3226	87.0968	2.875	2.75	3.25	31.25
19_SP_3	19	Wedding	Jocularity	Colleagues	Peter	m	Anna	f	1	context	no props	96.7742	90.3226	3.125	2.875	4.0625	37.5
19_SP_4	19	Wedding	Jocularity	Boss	Paul	m	Peter	m	1	context	no props	100	93.5484	2.8125	2.875	3.625	56.25
19_WL_1	19	Wedding	White Lies	Couple	Lisa	f	Paul	m	1	context	no props	96.7742	90.3226	2.5	3.125	3.125	43.75
19_WL_2	19	Wedding	White Lies	Friends	Anna	f	Lisa	f	1	context	no props	96.7742	93.5484	2.3125	4.125	3.3125	37.5
19_WL_3	19	Wedding	White Lies	Colleagues	Peter	m	Anna	f	1	context	no props	100	100	2.8125	3.9375	3.375	56.25
19_WL_4	19	Wedding	White Lies	Boss	Paul	m	Peter	m	1	context	no props	100	90.3226	2.25	3.125	2.9375	31.25
2_LN_1	2	E-Mail	Literal Negative	Couple	Lisa	f	Paul	m	1	context	no props	100	96.7742	3.9375	3.4375	2.3125	87.5
2_LN_2	2	E-Mail	Literal Negative	Friends	Anna	f	Lisa	f	1	context	no props	100	96.7742	4	3.5	2.3125	87.5
2_LN_3	2	E-Mail	Literal Negative	Colleagues	Peter	m	Anna	f	1	context	no props	93.5484	93.5484	4.3125	3.6875	2.625	93.75
2_LN_4	2	E-Mail	Literal Negative	Boss	Paul	m	Peter	m	1	context	no props	100	93.5484	4	3.35294	2.52941	87.5
2_LP_1	2	E-Mail	Literal Positive	Couple	Lisa	f	Paul	m	1	context	no props	87.0968	80.6452	4	3.625	4	81.25
2_LP_2	2	E-Mail	Literal Positive	Friends	Anna	f	Lisa	f	1	context	no props	93.5484	90.3226	4.8125	4.625	4.6875	93.75
2_LP_3	2	E-Mail	Literal Positive	Colleagues	Peter	m	Anna	f	1	context	no props	80.6452	77.4194	4.125	3.8125	3.875	81.25
2_LP_4	2	E-Mail	Literal Positive	Boss	Paul	m	Peter	m	1	context	no props	93.5484	87.0968	3.8125	4.125	3.8125	81.25
2_SN_1	2	E-Mail	Sarcasm	Couple	Lisa	f	Paul	m	1	context	no props	90.3226	87.0968	1.75	1.6875	2.125	0
2_SN_2	2	E-Mail	Sarcasm	Friends	Anna	f	Lisa	f	1	context	no props	96.7742	83.871	2.0625	2.3125	2	18.75
2_SN_3	2	E-Mail	Sarcasm	Colleagues	Peter	m	Anna	f	1	context	no props	96.7742	64.5161	1.5625	2.0625	2.1875	0
2_SN_4	2	E-Mail	Sarcasm	Boss	Paul	m	Peter	m	1	context	no props	100	90.3226	1.6875	1.625	1.875	6.25
2_SP_1	2	E-Mail	Jocularity	Couple	Lisa	f	Paul	m	1	context	no props	100	93.5484	2.9375	2.75	3.6875	37.5
2_SP_2	2	E-Mail	Jocularity	Friends	Anna	f	Lisa	f	1	context	no props	96.7742	90.3226	2.8125	2.625	3.875	43.75
2_SP_3	2	E-Mail	Jocularity	Colleagues	Peter	m	Anna	f	1	context	no props	80.6452	58.0645	2.5625	2.4375	3	25
2_SP_4	2	E-Mail	Jocularity	Boss	Paul	m	Peter	m	1	context	no props	100	22.5806	2	1.875	2.3125	18.75
2_WL_1	2	E-Mail	White Lies	Couple	Lisa	f	Paul	m	1	context	no props	96.7742	77.4194	1.875	3.4375	2.875	6.25
2_WL_2	2	E-Mail	White Lies	Friends	Anna	f	Lisa	f	1	context	no props	96.7742	93.5484	2.0625	3	2.8125	0
2_WL_3	2	E-Mail	White Lies	Colleagues	Peter	m	Anna	f	1	context	no props	90.3226	90.3226	2.4375	3.8125	3.5625	6.25
2_WL_4	2	E-Mail	White Lies	Boss	Paul	m	Peter	m	1	context	no props	100	90.3226	1.875	3.25	3.125	6.25
20_LN_1	20	Keys	Literal Negative	Couple	Lisa	f	Paul	m	2	no context	props	96.7742	96.7742	4	4.3125	1.875	87.5
20_LN_2	20	Keys	Literal Negative	Friends	Anna	f	Lisa	f	2	no context	props	100	100	3.75	3.6875	2.3125	62.5
20_LN_3	20	Keys	Literal Negative	Colleagues	Peter	m	Anna	f	2	no context	props	100	100	3.75	3.625	2.1875	87.5
20_LN_4	20	Keys	Literal Negative	Boss	Paul	m	Peter	m	2	no context	props	87.0968	80.6452	4.4375	4.1875	2	87.5
20_LP_1	20	Keys	Literal Positive	Couple	Lisa	f	Paul	m	2	no context	props	100	90.3226	4.25	4.25	4.25	81.25
20_LP_2	20	Keys	Literal Positive	Friends	Anna	f	Lisa	f	2	no context	props	100	87.0968	4.1875	4.125	4.1875	87.5
20_LP_3	20	Keys	Literal Positive	Colleagues	Peter	m	Anna	f	2	no context	props	96.7742	61.2903	4.4375	4.125	4.3125	87.5
20_LP_4	20	Keys	Literal Positive	Boss	Paul	m	Peter	m	2	no context	props	90.3226	70.9677	3.9375	4.0625	4.0625	75
20_SN_1	20	Keys	Sarcasm	Couple	Lisa	f	Paul	m	2	no context	props	93.5484	90.3226	1.5625	1.375	1.6875	0
20_SN_2	20	Keys	Sarcasm	Friends	Anna	f	Lisa	f	2	no context	props	96.7742	6.45161	2.1875	3	2	12.5
20_SN_3	20	Keys	Sarcasm	Colleagues	Peter	m	Anna	f	2	no context	props	100	61.2903	1.75	2.1875	1.625	6.25
20_SN_4	20	Keys	Sarcasm	Boss	Paul	m	Peter	m	2	no context	props	93.5484	87.0968	1.625	1.8125	1.875	6.25
20_SP_1	20	Keys	Jocularity	Couple	Lisa	f	Paul	m	2	no context	props	96.7742	90.3226	3.1875	2.8125	4.125	31.25
20_SP_2	20	Keys	Jocularity	Friends	Anna	f	Lisa	f	2	no context	props	96.7742	90.3226	2.5625	2.3125	3.4375	43.75
20_SP_3	20	Keys	Jocularity	Colleagues	Peter	m	Anna	f	2	no context	props	100	93.5484	3.06667	3	4	43.75
20_SP_4	20	Keys	Jocularity	Boss	Paul	m	Peter	m	2	no context	props	83.871	80.6452	3.5625	3.1875	4.0625	68.75
20_WL_1	20	Keys	White Lies	Couple	Lisa	f	Paul	m	2	no context	props	96.7742	48.3871	2.3125	3.125	2.125	12.5
20_WL_2	20	Keys	White Lies	Friends	Anna	f	Lisa	f	2	no context	props	93.5484	74.1935	1.8125	3.25	2	6.25
20_WL_3	20	Keys	White Lies	Colleagues	Peter	m	Anna	f	2	no context	props	93.5484	77.4194	2.25	3.625	3	12.5
20_WL_4	20	Keys	White Lies	Boss	Paul	m	Peter	m	2	no context	props	96.7742	87.0968	1.75	2.6875	2.125	12.5
21_LN_1	21	Tools	Literal Negative	Couple	Paul	m	Lisa	f	2	no context	props	93.5484	90.3226	3.4375	3.0625	1.625	56.25
21_LN_2	21	Tools	Literal Negative	Friends	Lisa	f	Anna	f	2	no context	props	93.5484	93.5484	4.125	3.8125	1.5	93.75
21_LN_3	21	Tools	Literal Negative	Colleagues	Anna	f	Peter	m	2	no context	props	96.7742	90.3226	3.375	2.875	1.375	50
21_LN_4	21	Tools	Literal Negative	Boss	Peter	m	Paul	m	2	no context	props	100	96.7742	3.5625	3.8125	1.8125	81.25
21_LP_1	21	Tools	Literal Positive	Couple	Paul	m	Lisa	f	2	no context	props	77.4194	77.4194	4.5	4.625	4.5625	93.75
21_LP_2	21	Tools	Literal Positive	Friends	Lisa	f	Anna	f	2	no context	props	90.3226	90.3226	4.8125	4.75	4.8125	100
21_LP_3	21	Tools	Literal Positive	Colleagues	Anna	f	Peter	m	2	no context	props	83.871	83.871	4.375	4.4375	3.875	93.75
21_LP_4	21	Tools	Literal Positive	Boss	Peter	m	Paul	m	2	no context	props	80.6452	80.6452	4.625	4.5625	4.5625	87.5
21_SN_1	21	Tools	Sarcasm	Couple	Paul	m	Lisa	f	2	no context	props	90.3226	74.1935	1.75	2.25	1.375	6.25
21_SN_2	21	Tools	Sarcasm	Friends	Lisa	f	Anna	f	2	no context	props	96.7742	96.7742	1.4375	1.625	1.375	6.25
21_SN_3	21	Tools	Sarcasm	Colleagues	Anna	f	Peter	m	2	no context	props	80.6452	80.6452	1.6875	1.9375	1.625	6.25
21_SN_4	21	Tools	Sarcasm	Boss	Peter	m	Paul	m	2	no context	props	87.0968	67.7419	1.75	2.4375	2.4375	12.5
21_SP_1	21	Tools	Jocularity	Couple	Paul	m	Lisa	f	2	no context	props	93.5484	90.3226	3.25	3.125	3.6875	31.25
21_SP_2	21	Tools	Jocularity	Friends	Lisa	f	Anna	f	2	no context	props	67.7419	64.5161	3.125	2.5	3.9375	43.75
21_SP_3	21	Tools	Jocularity	Colleagues	Anna	f	Peter	m	2	no context	props	93.5484	80.6452	2.75	2.9375	3.625	37.5
21_SP_4	21	Tools	Jocularity	Boss	Peter	m	Paul	m	2	no context	props	90.3226	70.9677	2.75	2.4375	3.5625	18.75
21_WL_1	21	Tools	White Lies	Couple	Paul	m	Lisa	f	2	no context	props	74.1935	74.1935	2.8125	3.9375	3.6875	62.5
21_WL_2	21	Tools	White Lies	Friends	Lisa	f	Anna	f	2	no context	props	90.3226	74.1935	2	3.0625	3.5	12.5
21_WL_3	21	Tools	White Lies	Colleagues	Anna	f	Peter	m	2	no context	props	93.5484	80.6452	2.5	3.625	2.4375	25
21_WL_4	21	Tools	White Lies	Boss	Peter	m	Paul	m	2	no context	props	67.7419	51.6129	3.125	3.3125	3	50
24_LN_1	24	Karaoke	Literal Negative	Couple	Paul	m	Lisa	f	1	context	no props	100	93.5484	3.6875	3.125	2.625	68.75
24_LN_2	24	Karaoke	Literal Negative	Friends	Lisa	f	Anna	f	1	context	no props	100	96.7742	2.875	2.3125	2.0625	43.75
24_LN_3	24	Karaoke	Literal Negative	Colleagues	Anna	f	Peter	m	1	context	no props	100	100	2.875	1.5625	1.75	25
24_LN_4	24	Karaoke	Literal Negative	Boss	Peter	m	Paul	m	1	context	no props	100	100	3.75	2.9375	2.375	87.5
24_LP_1	24	Karaoke	Literal Positive	Couple	Paul	m	Lisa	f	1	context	no props	90.3226	87.0968	4.5625	4.5	4.5	93.75
24_LP_2	24	Karaoke	Literal Positive	Friends	Lisa	f	Anna	f	1	context	no props	100	90.3226	4.875	4.5625	4.6875	93.75
24_LP_3	24	Karaoke	Literal Positive	Colleagues	Anna	f	Peter	m	1	context	no props	100	100	4.6875	4.5625	4.625	100
24_LP_4	24	Karaoke	Literal Positive	Boss	Peter	m	Paul	m	1	context	no props	90.3226	83.871	4.6875	4.375	4.625	93.75
24_SN_1	24	Karaoke	Sarcasm	Couple	Paul	m	Lisa	f	1	context	no props	100	80.6452	2.125	2.4375	2.625	12.5
24_SN_2	24	Karaoke	Sarcasm	Friends	Lisa	f	Anna	f	1	context	no props	100	100	1.5	1.5	1.5	6.25
24_SN_3	24	Karaoke	Sarcasm	Colleagues	Anna	f	Peter	m	1	context	no props	100	100	1.6875	1.375	1.4375	6.25
24_SN_4	24	Karaoke	Sarcasm	Boss	Peter	m	Paul	m	1	context	no props	96.7742	96.7742	1.625	2.0625	1.8125	6.25
24_SP_1	24	Karaoke	Jocularity	Couple	Paul	m	Lisa	f	1	context	no props	96.7742	93.5484	3.0625	2.8125	3.875	43.75
24_SP_2	24	Karaoke	Jocularity	Friends	Lisa	f	Anna	f	1	context	no props	90.3226	87.0968	2.75	2.625	3.6875	25
24_SP_3	24	Karaoke	Jocularity	Colleagues	Anna	f	Peter	m	1	context	no props	96.7742	96.7742	3.375	2.75	4	62.5
24_SP_4	24	Karaoke	Jocularity	Boss	Peter	m	Paul	m	1	context	no props	96.7742	93.5484	2.875	2.75	3.9375	31.25
24_WL_1	24	Karaoke	White Lies	Couple	Paul	m	Lisa	f	1	context	no props	100	90.3226	2.47917	3.6875	3.41667	43.75
24_WL_2	24	Karaoke	White Lies	Friends	Lisa	f	Anna	f	1	context	no props	100	96.7742	2.6875	4.1875	3.5625	50
24_WL_3	24	Karaoke	White Lies	Colleagues	Anna	f	Peter	m	1	context	no props	90.3226	90.3226	2.5625	3.9375	3.8125	62.5
24_WL_4	24	Karaoke	White Lies	Boss	Peter	m	Paul	m	1	context	no props	96.7742	90.3226	2.1875	2.9375	2.875	25
25_LN_1	25	Jewelery	Literal Negative	Couple	Lisa	f	Paul	m	2	no context	props	90.3226	83.871	3.8125	3.1875	2.3125	87.5
25_LN_2	25	Jewelery	Literal Negative	Friends	Anna	f	Lisa	f	2	no context	props	93.5484	93.5484	4.0625	3.3125	2.75	93.75
25_LN_3	25	Jewelery	Literal Negative	Colleagues	Peter	m	Anna	f	2	no context	props	93.5484	87.0968	3.25	2.5625	1.75	56.25
25_LN_4	25	Jewelery	Literal Negative	Boss	Paul	m	Peter	m	2	no context	props	93.5484	90.3226	3.375	3	2.125	68.75
25_LP_1	25	Jewelery	Literal Positive	Couple	Lisa	f	Paul	m	2	no context	props	83.871	80.6452	4.75	4.9375	4.75	93.75
25_LP_2	25	Jewelery	Literal Positive	Friends	Anna	f	Lisa	f	2	no context	props	96.7742	96.7742	4.9375	4.75	4.8125	100
25_LP_3	25	Jewelery	Literal Positive	Colleagues	Peter	m	Anna	f	2	no context	props	100	100	4.9375	4.8125	5	100
25_LP_4	25	Jewelery	Literal Positive	Boss	Paul	m	Peter	m	2	no context	props	93.5484	90.3226	4.75	4.625	4.4375	100
25_SN_1	25	Jewelery	Sarcasm	Couple	Lisa	f	Paul	m	2	no context	props	90.3226	83.871	1.4375	1.5625	1.5	6.25
25_SN_2	25	Jewelery	Sarcasm	Friends	Anna	f	Lisa	f	2	no context	props	100	87.0968	1.625	1.5625	1.4375	12.5
25_SN_3	25	Jewelery	Sarcasm	Colleagues	Peter	m	Anna	f	2	no context	props	83.871	67.7419	2.3125	2.5625	1.9375	18.75
25_SN_4	25	Jewelery	Sarcasm	Boss	Paul	m	Peter	m	2	no context	props	96.7742	87.0968	1.9375	2.1875	1.875	18.75
25_SP_1	25	Jewelery	Jocularity	Couple	Lisa	f	Paul	m	2	no context	props	74.1935	74.1935	3.25	2.6875	3.375	25
25_SP_2	25	Jewelery	Jocularity	Friends	Anna	f	Lisa	f	2	no context	props	87.0968	87.0968	3.625	2.875	3.6875	50
25_SP_3	25	Jewelery	Jocularity	Colleagues	Peter	m	Anna	f	2	no context	props	83.871	77.4194	3.0625	3.0625	3.8125	43.75
25_SP_4	25	Jewelery	Jocularity	Boss	Paul	m	Peter	m	2	no context	props	77.4194	70.9677	3.125	3.125	3.6875	56.25
25_WL_1	25	Jewelery	White Lies	Couple	Lisa	f	Paul	m	2	no context	props	83.871	77.4194	2.5	3.375	3.25	31.25
25_WL_2	25	Jewelery	White Lies	Friends	Anna	f	Lisa	f	2	no context	props	83.871	80.6452	3.375	4.4375	4.125	43.75
25_WL_3	25	Jewelery	White Lies	Colleagues	Peter	m	Anna	f	2	no context	props	80.6452	77.4194	3.0625	3.25	3.125	62.5
25_WL_4	25	Jewelery	White Lies	Boss	Paul	m	Peter	m	2	no context	props	80.6452	74.1935	3	3.6875	2.875	43.75
26_LN_1	26	Performance	Literal Negative	Couple	Paul	m	Lisa	f	1	context	no props	100	93.5484	2.5625	2.0625	2.125	25
26_LN_2	26	Performance	Literal Negative	Friends	Lisa	f	Anna	f	1	context	no props	96.7742	93.5484	2.625	2.0625	1.6875	25
26_LN_3	26	Performance	Literal Negative	Colleagues	Anna	f	Peter	m	1	context	no props	100	100	2.1875	1.375	1.1875	12.5
26_LN_4	26	Performance	Literal Negative	Boss	Peter	m	Paul	m	1	context	no props	100	93.5484	2.625	1.9375	1.75	12.5
26_LP_1	26	Performance	Literal Positive	Couple	Paul	m	Lisa	f	1	context	no props	100	100	4.8125	4.625	4.6875	100
26_LP_2	26	Performance	Literal Positive	Friends	Lisa	f	Anna	f	1	context	no props	96.7742	93.5484	4.9375	4.875	4.8125	100
26_LP_3	26	Performance	Literal Positive	Colleagues	Anna	f	Peter	m	1	context	no props	96.7742	90.3226	4.875	4.8125	4.9375	100
26_LP_4	26	Performance	Literal Positive	Boss	Peter	m	Paul	m	1	context	no props	83.871	83.871	4.75	4.375	4.4375	93.75
26_SN_1	26	Performance	Sarcasm	Couple	Paul	m	Lisa	f	1	context	no props	93.5484	6.45161	3.5625	3.5	3.4375	56.25
26_SN_2	26	Performance	Sarcasm	Friends	Lisa	f	Anna	f	1	context	no props	96.7742	83.871	1.5	1.875	1.875	6.25
26_SN_3	26	Performance	Sarcasm	Colleagues	Anna	f	Peter	m	1	context	no props	93.5484	77.4194	2.1875	2.4375	2.625	31.25
26_SN_4	26	Performance	Sarcasm	Boss	Peter	m	Paul	m	1	context	no props	100	16.129	2.3125	3.375	3.125	37.5
26_SP_1	26	Performance	Jocularity	Couple	Paul	m	Lisa	f	1	context	no props	96.7742	90.3226	2.4375	2.3125	3	18.75
26_SP_2	26	Performance	Jocularity	Friends	Lisa	f	Anna	f	1	context	no props	96.7742	83.871	3.25	2.8125	3.625	43.75
26_SP_3	26	Performance	Jocularity	Colleagues	Anna	f	Peter	m	1	context	no props	100	100	2.9375	2.9375	3.75	37.5
26_SP_4	26	Performance	Jocularity	Boss	Peter	m	Paul	m	1	context	no props	100	96.7742	3.5	3.0625	3.875	50
26_WL_1	26	Performance	White Lies	Couple	Paul	m	Lisa	f	1	context	no props	93.5484	93.5484	2.9375	4.0625	3.75	50
26_WL_2	26	Performance	White Lies	Friends	Lisa	f	Anna	f	1	context	no props	100	100	2.875	4.0625	3.625	43.75
26_WL_3	26	Performance	White Lies	Colleagues	Anna	f	Peter	m	1	context	no props	100	96.7742	2.25	4.0625	3.875	50
26_WL_4	26	Performance	White Lies	Boss	Peter	m	Paul	m	1	context	no props	96.7742	90.3226	2.5625	4	3.8125	37.5
27_LN_1	27	Cookies	Literal Negative	Couple	Lisa	f	Paul	m	2	no context	props	93.5484	90.3226	3	2.5625	2.0625	31.25
27_LN_2	27	Cookies	Literal Negative	Friends	Anna	f	Lisa	f	2	no context	props	93.5484	83.871	3	2.25	2	25
27_LN_3	27	Cookies	Literal Negative	Colleagues	Peter	m	Anna	f	2	no context	props	100	100	1.8125	1.5625	1.4375	6.25
27_LN_4	27	Cookies	Literal Negative	Boss	Paul	m	Peter	m	2	no context	props	93.5484	87.0968	2.5625	2.1875	1.8125	25
27_LP_1	27	Cookies	Literal Positive	Couple	Lisa	f	Paul	m	2	no context	props	93.5484	93.5484	4.8125	4.4375	4.6875	100
27_LP_2	27	Cookies	Literal Positive	Friends	Anna	f	Lisa	f	2	no context	props	96.7742	93.5484	4.875	4.75	4.8125	93.75
27_LP_3	27	Cookies	Literal Positive	Colleagues	Peter	m	Anna	f	2	no context	props	100	96.7742	4.875	4.8125	4.8125	100
27_LP_4	27	Cookies	Literal Positive	Boss	Paul	m	Peter	m	2	no context	props	48.3871	45.1613	4.3125	4.5625	4.375	81.25
27_SN_1	27	Cookies	Sarcasm	Couple	Lisa	f	Paul	m	2	no context	props	96.7742	93.5484	1.5	1.6875	1.75	12.5
27_SN_2	27	Cookies	Sarcasm	Friends	Anna	f	Lisa	f	2	no context	props	96.7742	83.871	1.5	1.625	1.625	0
27_SN_3	27	Cookies	Sarcasm	Colleagues	Peter	m	Anna	f	2	no context	props	90.3226	80.6452	1.4375	1.3125	1.125	0
27_SN_4	27	Cookies	Sarcasm	Boss	Paul	m	Peter	m	2	no context	props	100	100	1.375	1.5	1.1875	0
27_SP_1	27	Cookies	Jocularity	Couple	Lisa	f	Paul	m	2	no context	props	93.5484	87.0968	3.25	2.5625	3.9375	37.5
27_SP_2	27	Cookies	Jocularity	Friends	Anna	f	Lisa	f	2	no context	props	93.5484	93.5484	2.8125	2.625	3.8125	50
27_SP_3	27	Cookies	Jocularity	Colleagues	Peter	m	Anna	f	2	no context	props	83.871	64.5161	3.0625	2.5	3.75	37.5
27_SP_4	27	Cookies	Jocularity	Boss	Paul	m	Peter	m	2	no context	props	90.3226	87.0968	3.0625	2.625	3.0625	43.75
27_WL_1	27	Cookies	White Lies	Couple	Lisa	f	Paul	m	2	no context	props	100	83.871	2.5625	2.9375	2.8125	31.25
27_WL_2	27	Cookies	White Lies	Friends	Anna	f	Lisa	f	2	no context	props	80.6452	83.871	3.4375	4.0625	4	68.75
27_WL_3	27	Cookies	White Lies	Colleagues	Peter	m	Anna	f	2	no context	props	74.1935	74.1935	3.125	3.875	3.8125	43.75
27_WL_4	27	Cookies	White Lies	Boss	Paul	m	Peter	m	2	no context	props	96.7742	67.7419	2.5625	3	3.3125	25
28_LN_1	28	Book	Literal Negative	Couple	Paul	m	Lisa	f	2	no context	props	96.7742	93.5484	3.125	2.3125	2.4375	43.75
28_LN_2	28	Book	Literal Negative	Friends	Lisa	f	Anna	f	2	no context	props	90.3226	87.0968	2.875	2.5625	2.75	43.75
28_LN_3	28	Book	Literal Negative	Colleagues	Anna	f	Peter	m	2	no context	props	100	96.7742	2.3125	1.6875	1.4375	25
28_LN_4	28	Book	Literal Negative	Boss	Peter	m	Paul	m	2	no context	props	96.7742	96.7742	3	2.125	2.375	31.25
28_LP_1	28	Book	Literal Positive	Couple	Paul	m	Lisa	f	2	no context	props	90.3226	90.3226	4.5625	4.625	4.4375	93.75
28_LP_2	28	Book	Literal Positive	Friends	Lisa	f	Anna	f	2	no context	props	96.7742	96.7742	4.5	4.4375	4.4375	93.75
28_LP_3	28	Book	Literal Positive	Colleagues	Anna	f	Peter	m	2	no context	props	93.5484	93.5484	4.875	4.875	4.75	100
28_LP_4	28	Book	Literal Positive	Boss	Peter	m	Paul	m	2	no context	props	100	100	4.875	4.6875	4.5625	100
28_SN_1	28	Book	Sarcasm	Couple	Paul	m	Lisa	f	2	no context	props	87.0968	80.6452	1.5	1.4375	1.375	0
28_SN_2	28	Book	Sarcasm	Friends	Lisa	f	Anna	f	2	no context	props	93.5484	90.3226	1.4375	1.5	1.3125	0
28_SN_3	28	Book	Sarcasm	Colleagues	Anna	f	Peter	m	2	no context	props	90.3226	87.0968	1.5	1.5625	1.5	6.25
28_SN_4	28	Book	Sarcasm	Boss	Peter	m	Paul	m	2	no context	props	87.0968	67.7419	1.875	1.6875	1.9375	18.75
28_SP_1	28	Book	Jocularity	Couple	Paul	m	Lisa	f	2	no context	props	96.7742	93.5484	2.9375	2.75	3.625	37.5
28_SP_2	28	Book	Jocularity	Friends	Lisa	f	Anna	f	2	no context	props	93.5484	77.4194	3.3125	2.8125	3.8125	50
28_SP_3	28	Book	Jocularity	Colleagues	Anna	f	Peter	m	2	no context	props	80.6452	74.1935	2.8125	2.9375	3.125	43.75
28_SP_4	28	Book	Jocularity	Boss	Peter	m	Paul	m	2	no context	props	90.3226	90.3226	3.125	2.5625	3.75	25
28_WL_1	28	Book	White Lies	Couple	Paul	m	Lisa	f	2	no context	props	77.4194	80.6452	2.875	4	3.5625	50
28_WL_2	28	Book	White Lies	Friends	Lisa	f	Anna	f	2	no context	props	87.0968	87.0968	2.375	3.5625	2.6875	25
28_WL_3	28	Book	White Lies	Colleagues	Anna	f	Peter	m	2	no context	props	58.0645	61.2903	3.6875	4.25	4.0625	75
28_WL_4	28	Book	White Lies	Boss	Peter	m	Paul	m	2	no context	props	70.9677	70.9677	3.25	3.9375	3.5	56.25
29_LN_1	29	Officemate	Literal Negative	Couple	Lisa	f	Paul	m	1	context	no props	100	100	3.4375	2.75	2.0625	37.5
29_LN_2	29	Officemate	Literal Negative	Friends	Anna	f	Lisa	f	1	context	no props	100	100	3.5625	3.125	2.375	50
29_LN_3	29	Officemate	Literal Negative	Colleagues	Peter	m	Anna	f	1	context	no props	100	96.7742	3.375	2.375	2.375	43.75
29_LN_4	29	Officemate	Literal Negative	Boss	Paul	m	Peter	m	1	context	no props	96.7742	90.3226	3.4375	2.875	2.1875	56.25
29_LP_1	29	Officemate	Literal Positive	Couple	Lisa	f	Paul	m	1	context	no props	96.7742	90.3226	4.875	4.8125	4.8125	100
29_LP_2	29	Officemate	Literal Positive	Friends	Anna	f	Lisa	f	1	context	no props	96.7742	96.7742	5	5	5	100
29_LP_3	29	Officemate	Literal Positive	Colleagues	Peter	m	Anna	f	1	context	no props	96.7742	96.7742	4.625	4.375	4.5	93.75
29_LP_4	29	Officemate	Literal Positive	Boss	Paul	m	Peter	m	1	context	no props	100	96.7742	4.5625	4.5625	4.4375	100
29_SN_1	29	Officemate	Sarcasm	Couple	Lisa	f	Paul	m	1	context	no props	93.5484	93.5484	1.5	1.5625	1.625	0
29_SN_2	29	Officemate	Sarcasm	Friends	Anna	f	Lisa	f	1	context	no props	96.7742	83.871	1.66667	1.46667	1.73333	0
29_SN_3	29	Officemate	Sarcasm	Colleagues	Peter	m	Anna	f	1	context	no props	96.7742	87.0968	1.9375	2.0625	2.1875	6.25
29_SN_4	29	Officemate	Sarcasm	Boss	Paul	m	Peter	m	1	context	no props	83.871	41.9355	2.125	2.8125	2.8125	37.5
29_SP_1	29	Officemate	Jocularity	Couple	Lisa	f	Paul	m	1	context	no props	87.0968	83.871	3.1875	2.8125	3.4375	37.5
29_SP_2	29	Officemate	Jocularity	Friends	Anna	f	Lisa	f	1	context	no props	93.5484	90.3226	2.5625	2.75	3.125	31.25
29_SP_3	29	Officemate	Jocularity	Colleagues	Peter	m	Anna	f	1	context	no props	96.7742	96.7742	3	3.125	3.75	37.5
29_SP_4	29	Officemate	Jocularity	Boss	Paul	m	Peter	m	1	context	no props	93.5484	93.5484	2	2.125	3	18.75
29_WL_1	29	Officemate	White Lies	Couple	Lisa	f	Paul	m	1	context	no props	100	93.5484	2.3125	3.8125	3.4375	50
29_WL_2	29	Officemate	White Lies	Friends	Anna	f	Lisa	f	1	context	no props	93.5484	93.5484	2.5625	4.25	3.9375	43.75
29_WL_3	29	Officemate	White Lies	Colleagues	Peter	m	Anna	f	1	context	no props	100	83.871	2.3125	3.625	3.25	31.25
29_WL_4	29	Officemate	White Lies	Boss	Paul	m	Peter	m	1	context	no props	100	96.7742	2.75	3.625	3.25	31.25
30_LN_1	30	Cake	Literal Negative	Couple	Lisa	f	Paul	m	2	no context	no props	96.7742	96.7742	2.8125	2.75	1.875	25
30_LN_2	30	Cake	Literal Negative	Friends	Anna	f	Lisa	f	2	no context	no props	90.3226	90.3226	2.6875	2.5	1.875	25
30_LN_3	30	Cake	Literal Negative	Colleagues	Peter	m	Anna	f	2	no context	no props	96.7742	93.5484	2.3125	2.1875	1.375	25
30_LN_4	30	Cake	Literal Negative	Boss	Paul	m	Peter	m	2	no context	no props	96.7742	93.5484	1.625	1.5	1.5	0
30_LP_1	30	Cake	Literal Positive	Couple	Lisa	f	Paul	m	2	no context	no props	58.0645	51.6129	4.3125	4.3125	4.1875	87.5
30_LP_2	30	Cake	Literal Positive	Friends	Anna	f	Lisa	f	2	no context	no props	54.8387	58.0645	4.625	4.75	4.5625	93.75
30_LP_3	30	Cake	Literal Positive	Colleagues	Peter	m	Anna	f	2	no context	no props	83.871	83.871	4.8125	4.75	4.875	100
30_LP_4	30	Cake	Literal Positive	Boss	Paul	m	Peter	m	2	no context	no props	90.3226	90.3226	4.5	4.5	4.5625	93.75
30_SN_1	30	Cake	Sarcasm	Couple	Lisa	f	Paul	m	2	no context	no props	96.7742	87.0968	2.1875	2.1875	2.3125	12.5
30_SN_2	30	Cake	Sarcasm	Friends	Anna	f	Lisa	f	2	no context	no props	87.0968	67.7419	2.0625	2	2.0625	12.5
30_SN_3	30	Cake	Sarcasm	Colleagues	Peter	m	Anna	f	2	no context	no props	93.5484	80.6452	1.25	1.8125	1.5625	0
30_SN_4	30	Cake	Sarcasm	Boss	Paul	m	Peter	m	2	no context	no props	90.3226	58.0645	1.5	1.875	1.6875	0
30_SP_1	30	Cake	Jocularity	Couple	Lisa	f	Paul	m	2	no context	no props	87.0968	87.0968	3.1875	2.5	4	37.5
30_SP_2	30	Cake	Jocularity	Friends	Anna	f	Lisa	f	2	no context	no props	93.5484	87.0968	2.6875	2.5625	3	31.25
30_SP_3	30	Cake	Jocularity	Colleagues	Peter	m	Anna	f	2	no context	no props	74.1935	67.7419	2.625	2.5625	3.9375	31.25
30_SP_4	30	Cake	Jocularity	Boss	Paul	m	Peter	m	2	no context	no props	80.6452	64.5161	2.5625	2.25	3.8125	18.75
30_WL_1	30	Cake	White Lies	Couple	Lisa	f	Paul	m	2	no context	no props	87.0968	87.0968	2.875	3.6875	2.75	62.5
30_WL_2	30	Cake	White Lies	Friends	Anna	f	Lisa	f	2	no context	no props	61.2903	58.0645	3.3125	4.0625	3.75	62.5
30_WL_3	30	Cake	White Lies	Colleagues	Peter	m	Anna	f	2	no context	no props	74.1935	48.3871	2.8125	3.25	2.75	31.25
30_WL_4	30	Cake	White Lies	Boss	Paul	m	Peter	m	2	no context	no props	87.0968	83.871	3	3.4375	3.25	56.25
31_LN_1	31	DVDs	Literal Negative	Couple	Paul	m	Lisa	f	2	no context	props	100	100	2.46667	2.06667	1.4	25
31_LN_2	31	DVDs	Literal Negative	Friends	Lisa	f	Anna	f	2	no context	props	96.7742	96.7742	3.1875	2.375	2.5	37.5
31_LN_3	31	DVDs	Literal Negative	Colleagues	Anna	f	Peter	m	2	no context	props	100	100	2.625	1.6875	1.25	25
31_LN_4	31	DVDs	Literal Negative	Boss	Peter	m	Paul	m	2	no context	props	96.7742	90.3226	2.8125	2.1875	1.875	37.5
31_LP_1	31	DVDs	Literal Positive	Couple	Paul	m	Lisa	f	2	no context	props	54.8387	19.3548	4.0625	4.1875	4.1875	87.5
31_LP_2	31	DVDs	Literal Positive	Friends	Lisa	f	Anna	f	2	no context	props	96.7742	93.5484	4.9375	4.5625	4.9375	100
31_LP_3	31	DVDs	Literal Positive	Colleagues	Anna	f	Peter	m	2	no context	props	100	100	4.8125	4.6875	4.625	100
31_LP_4	31	DVDs	Literal Positive	Boss	Peter	m	Paul	m	2	no context	props	93.5484	93.5484	4.875	4.6875	4.5625	93.75
31_SN_1	31	DVDs	Sarcasm	Couple	Paul	m	Lisa	f	2	no context	props	100	83.871	2	2.1875	1.8125	6.25
31_SN_2	31	DVDs	Sarcasm	Friends	Lisa	f	Anna	f	2	no context	props	96.7742	96.7742	1.5625	1.375	1.3125	0
31_SN_3	31	DVDs	Sarcasm	Colleagues	Anna	f	Peter	m	2	no context	props	90.3226	83.871	1.875	1.8125	2	6.25
31_SN_4	31	DVDs	Sarcasm	Boss	Peter	m	Paul	m	2	no context	props	58.0645	38.7097	2.375	2.5625	2.5	18.75
31_SP_1	31	DVDs	Jocularity	Couple	Paul	m	Lisa	f	2	no context	props	93.5484	87.0968	2.75	2.6875	3.25	25
31_SP_2	31	DVDs	Jocularity	Friends	Lisa	f	Anna	f	2	no context	props	96.7742	96.7742	3.375	3.0625	3.5625	50
31_SP_3	31	DVDs	Jocularity	Colleagues	Anna	f	Peter	m	2	no context	props	74.1935	64.5161	2.9375	2.875	4	43.75
31_SP_4	31	DVDs	Jocularity	Boss	Peter	m	Paul	m	2	no context	props	80.6452	77.4194	2.6875	2.125	3.8125	31.25
31_WL_1	31	DVDs	White Lies	Couple	Paul	m	Lisa	f	2	no context	props	64.5161	64.5161	3.625	3.9375	3.5625	75
31_WL_2	31	DVDs	White Lies	Friends	Lisa	f	Anna	f	2	no context	props	61.2903	58.0645	3.8125	4.3125	4.125	68.75
31_WL_3	31	DVDs	White Lies	Colleagues	Anna	f	Peter	m	2	no context	props	70.9677	67.7419	3.1875	3.9375	3.1875	62.5
31_WL_4	31	DVDs	White Lies	Boss	Peter	m	Paul	m	2	no context	props	74.1935	80.6452	3.375	4.0625	3.5	75
33_LN_1	33	Party	Literal Negative	Couple	Lisa	f	Paul	m	2	no context	no props	96.7742	96.7742	1.75	1.375	1.25	0
33_LN_2	33	Party	Literal Negative	Friends	Anna	f	Lisa	f	2	no context	no props	93.5484	90.3226	1.625	1.25	1.125	12.5
33_LN_3	33	Party	Literal Negative	Colleagues	Peter	m	Anna	f	2	no context	no props	100	100	1.25	1.125	1.125	6.25
33_LN_4	33	Party	Literal Negative	Boss	Paul	m	Peter	m	2	no context	no props	93.5484	93.5484	1.75	1.375	1.25	6.25
33_LP_1	33	Party	Literal Positive	Couple	Lisa	f	Paul	m	2	no context	no props	90.3226	90.3226	4.5	4.5625	4.3125	100
33_LP_2	33	Party	Literal Positive	Friends	Anna	f	Lisa	f	2	no context	no props	100	96.7742	4.75	4.6875	4.625	100
33_LP_3	33	Party	Literal Positive	Colleagues	Peter	m	Anna	f	2	no context	no props	83.871	87.0968	4.625	4.5625	4.5	93.75
33_LP_4	33	Party	Literal Positive	Boss	Paul	m	Peter	m	2	no context	no props	96.7742	93.5484	4.25	4.375	3.9375	100
33_SN_1	33	Party	Sarcasm	Couple	Lisa	f	Paul	m	2	no context	no props	100	83.871	1.8125	2	1.75	6.25
33_SN_2	33	Party	Sarcasm	Friends	Anna	f	Lisa	f	2	no context	no props	93.5484	90.3226	1.8125	1.625	1.5625	6.25
33_SN_3	33	Party	Sarcasm	Colleagues	Peter	m	Anna	f	2	no context	no props	96.7742	77.4194	1.5625	1.8125	1.5625	0
33_SN_4	33	Party	Sarcasm	Boss	Paul	m	Peter	m	2	no context	no props	96.7742	83.871	1.625	1.625	1.625	6.25
33_SP_1	33	Party	Jocularity	Couple	Lisa	f	Paul	m	2	no context	no props	93.5484	90.3226	3.25	2.75	4	25
33_SP_2	33	Party	Jocularity	Friends	Anna	f	Lisa	f	2	no context	no props	93.5484	93.5484	2.8125	2.6875	3.4375	43.75
33_SP_3	33	Party	Jocularity	Colleagues	Peter	m	Anna	f	2	no context	no props	90.3226	80.6452	2.5625	2.1875	3.25	25
33_SP_4	33	Party	Jocularity	Boss	Paul	m	Peter	m	2	no context	no props	87.0968	87.0968	2.5	2.6875	2.6875	18.75
33_WL_1	33	Party	White Lies	Couple	Lisa	f	Paul	m	2	no context	no props	93.5484	93.5484	2.875	3.375	2.5	50
33_WL_2	33	Party	White Lies	Friends	Anna	f	Lisa	f	2	no context	no props	80.6452	80.6452	3.6875	4.3125	3.875	81.25
33_WL_3	33	Party	White Lies	Colleagues	Peter	m	Anna	f	2	no context	no props	93.5484	87.0968	2.6875	3.3125	2.6875	50
33_WL_4	33	Party	White Lies	Boss	Paul	m	Peter	m	2	no context	no props	77.4194	80.6452	3.3125	3.5	3.1875	68.75
34_LN_1	34	Colleague	Literal Negative	Couple	Lisa	f	Paul	m	1	context	no props	100	100	3.4375	2.3125	2.0625	50
34_LN_2	34	Colleague	Literal Negative	Friends	Anna	f	Lisa	f	1	context	no props	100	100	3	2	2	31.25
34_LN_3	34	Colleague	Literal Negative	Colleagues	Peter	m	Anna	f	1	context	no props	96.7742	93.5484	3.125	2.25	2.125	50
34_LN_4	34	Colleague	Literal Negative	Boss	Paul	m	Peter	m	1	context	no props	100	100	3.4375	2.75	2.3125	62.5
34_LP_1	34	Colleague	Literal Positive	Couple	Lisa	f	Paul	m	1	context	no props	96.7742	96.7742	5.0625	5	5.0625	100
34_LP_2	34	Colleague	Literal Positive	Friends	Anna	f	Lisa	f	1	context	no props	96.7742	96.7742	4.5	4.5625	4.375	93.75
34_LP_3	34	Colleague	Literal Positive	Colleagues	Peter	m	Anna	f	1	context	no props	100	100	4.75	4.625	4.625	93.75
34_LP_4	34	Colleague	Literal Positive	Boss	Paul	m	Peter	m	1	context	no props	96.7742	90.3226	4.73333	4.4	4.46667	87.5
34_SN_1	34	Colleague	Sarcasm	Couple	Lisa	f	Paul	m	1	context	no props	100	90.3226	1.5	1.8125	2	0
34_SN_2	34	Colleague	Sarcasm	Friends	Anna	f	Lisa	f	1	context	no props	93.5484	67.7419	1.6875	2.125	2.25	6.25
34_SN_3	34	Colleague	Sarcasm	Colleagues	Peter	m	Anna	f	1	context	no props	100	83.871	1.75	1.875	1.8125	6.25
34_SN_4	34	Colleague	Sarcasm	Boss	Paul	m	Peter	m	1	context	no props	100	93.5484	1.5	2.25	1.9375	18.75
34_SP_1	34	Colleague	Jocularity	Couple	Lisa	f	Paul	m	1	context	no props	93.5484	90.3226	2.375	2.125	2.75	12.5
34_SP_2	34	Colleague	Jocularity	Friends	Anna	f	Lisa	f	1	context	no props	100	93.5484	2.375	2.1875	3.0625	12.5
34_SP_3	34	Colleague	Jocularity	Colleagues	Peter	m	Anna	f	1	context	no props	100	93.5484	2.75	2.5	3.6875	25
34_SP_4	34	Colleague	Jocularity	Boss	Paul	m	Peter	m	1	context	no props	100	100	3.25	2.875	3.625	25
34_WL_1	34	Colleague	White Lies	Couple	Lisa	f	Paul	m	1	context	no props	93.5484	87.0968	2.4375	4.25	3.875	62.5
34_WL_2	34	Colleague	White Lies	Friends	Anna	f	Lisa	f	1	context	no props	96.7742	93.5484	2.625	4	3.6875	43.75
34_WL_3	34	Colleague	White Lies	Colleagues	Peter	m	Anna	f	1	context	no props	90.3226	87.0968	2.125	3.8125	3.4375	31.25
34_WL_4	34	Colleague	White Lies	Boss	Paul	m	Peter	m	1	context	no props	96.7742	90.3226	2.25	3.6875	3.125	18.75
37_LN_1	37	Gift	Literal Negative	Couple	Paul	m	Lisa	f	2	no context	props	93.5484	90.3226	2.5625	2.0625	1.5625	31.25
37_LN_2	37	Gift	Literal Negative	Friends	Lisa	f	Anna	f	2	no context	props	100	90.3226	2.875	2.875	1.625	37.5
37_LN_3	37	Gift	Literal Negative	Colleagues	Anna	f	Peter	m	2	no context	props	100	100	2.6875	2.375	1.9375	18.75
37_LN_4	37	Gift	Literal Negative	Boss	Peter	m	Paul	m	2	no context	props	100	96.7742	2.4375	1.875	1.6875	18.75
37_LP_1	37	Gift	Literal Positive	Couple	Paul	m	Lisa	f	2	no context	props	96.7742	96.7742	4.75	4.6875	4.75	100
37_LP_2	37	Gift	Literal Positive	Friends	Lisa	f	Anna	f	2	no context	props	90.3226	90.3226	4.75	4.625	4.78125	193.75
37_LP_3	37	Gift	Literal Positive	Colleagues	Anna	f	Peter	m	2	no context	props	100	96.7742	4.9375	4.875	4.875	100
37_LP_4	37	Gift	Literal Positive	Boss	Peter	m	Paul	m	2	no context	props	96.7742	96.7742	4.9375	4.875	4.75	100
37_SN_1	37	Gift	Sarcasm	Couple	Paul	m	Lisa	f	2	no context	props	96.7742	87.0968	1.25	1.375	1.25	0
37_SN_2	37	Gift	Sarcasm	Friends	Lisa	f	Anna	f	2	no context	props	100	80.6452	1.4375	1.625	1.1875	0
37_SN_3	37	Gift	Sarcasm	Colleagues	Anna	f	Peter	m	2	no context	props	90.3226	61.2903	1.75	1.875	1.75	6.25
37_SN_4	37	Gift	Sarcasm	Boss	Peter	m	Paul	m	2	no context	props	96.7742	90.3226	1.4375	1.4375	1.375	0
37_SP_1	37	Gift	Jocularity	Couple	Paul	m	Lisa	f	2	no context	props	93.5484	80.6452	2.6875	2.5	3.75	25
37_SP_2	37	Gift	Jocularity	Friends	Lisa	f	Anna	f	2	no context	props	90.3226	83.871	3.0625	2.8125	3.8125	56.25
37_SP_3	37	Gift	Jocularity	Colleagues	Anna	f	Peter	m	2	no context	props	96.7742	90.3226	2.9375	2.5	3.75	37.5
37_SP_4	37	Gift	Jocularity	Boss	Peter	m	Paul	m	2	no context	props	93.5484	93.5484	3.1875	2.75	3.625	50
37_WL_1	37	Gift	White Lies	Couple	Paul	m	Lisa	f	2	no context	props	87.0968	77.4194	2.375	3.3125	3.5625	31.25
37_WL_2	37	Gift	White Lies	Friends	Lisa	f	Anna	f	2	no context	props	90.3226	83.871	2.75	3.8125	3.625	50
37_WL_3	37	Gift	White Lies	Colleagues	Anna	f	Peter	m	2	no context	props	90.3226	77.4194	3.25	4.25	3.5	68.75
37_WL_4	37	Gift	White Lies	Boss	Peter	m	Paul	m	2	no context	props	93.5484	74.1935	2.125	2.75	2.1875	18.75
38_LN_1	38	Café	Literal Negative	Couple	Paul	m	Lisa	f	1	context	no props	96.7742	93.5484	3.375	3.1875	2.625	68.75
38_LN_2	38	Café	Literal Negative	Friends	Lisa	f	Anna	f	1	context	no props	96.7742	87.0968	3.625	3.375	2.5625	81.25
38_LN_3	38	Café	Literal Negative	Colleagues	Anna	f	Peter	m	1	context	no props	100	100	3.5	2.6875	2.1875	68.75
38_LN_4	38	Café	Literal Negative	Boss	Peter	m	Paul	m	1	context	no props	100	100	3.625	3.3125	2.375	75
38_LP_1	38	Café	Literal Positive	Couple	Paul	m	Lisa	f	1	context	no props	93.5484	87.0968	4	4.1875	4.0625	81.25
38_LP_2	38	Café	Literal Positive	Friends	Lisa	f	Anna	f	1	context	no props	87.0968	80.6452	4.52083	4.45833	4.52083	93.75
38_LP_3	38	Café	Literal Positive	Colleagues	Anna	f	Peter	m	1	context	no props	100	96.7742	4.625	4.375	4.6875	100
38_LP_4	38	Café	Literal Positive	Boss	Peter	m	Paul	m	1	context	no props	93.5484	87.0968	4.9375	4.8125	4.8125	100
38_SN_1	38	Café	Sarcasm	Couple	Paul	m	Lisa	f	1	context	no props	96.7742	48.3871	1.86667	2.46667	2.4	12.5
38_SN_2	38	Café	Sarcasm	Friends	Lisa	f	Anna	f	1	context	no props	96.7742	80.6452	1.6875	2	2	6.25
38_SN_3	38	Café	Sarcasm	Colleagues	Anna	f	Peter	m	1	context	no props	100	67.7419	1.3125	1.1875	1.3125	6.25
38_SN_4	38	Café	Sarcasm	Boss	Peter	m	Paul	m	1	context	no props	96.7742	35.4839	2.3125	2.6875	2.625	25
38_SP_1	38	Café	Jocularity	Couple	Paul	m	Lisa	f	1	context	no props	96.7742	93.5484	2.6875	2.625	3.375	18.75
38_SP_2	38	Café	Jocularity	Friends	Lisa	f	Anna	f	1	context	no props	100	83.871	2.75	2.4375	3.625	31.25
38_SP_3	38	Café	Jocularity	Colleagues	Anna	f	Peter	m	1	context	no props	96.7742	93.5484	2.9375	2.9375	3.8125	31.25
38_SP_4	38	Café	Jocularity	Boss	Peter	m	Paul	m	1	context	no props	100	96.7742	2.9375	2.9375	3.8125	43.75
38_WL_1	38	Café	White Lies	Couple	Paul	m	Lisa	f	1	context	no props	100	96.7742	2.125	3.5625	2.75	31.25
38_WL_2	38	Café	White Lies	Friends	Lisa	f	Anna	f	1	context	no props	100	93.5484	2.5	3.75	3.25	50
38_WL_3	38	Café	White Lies	Colleagues	Anna	f	Peter	m	1	context	no props	100	100	2.5625	4.25	3.875	43.75
38_WL_4	38	Café	White Lies	Boss	Peter	m	Paul	m	1	context	no props	100	96.7742	2.5625	3.9375	3.75	37.5
39_LN_1	39	Speciality	Literal Negative	Couple	Lisa	f	Paul	m	2	no context	props	100	96.7742	2.75	2.25	2.3125	43.75
39_LN_2	39	Speciality	Literal Negative	Friends	Anna	f	Lisa	f	2	no context	props	100	93.5484	2.5	2.3125	2.125	25
39_LN_3	39	Speciality	Literal Negative	Colleagues	Peter	m	Anna	f	2	no context	props	90.3226	90.3226	2.25	1.875	1.75	18.75
39_LN_4	39	Speciality	Literal Negative	Boss	Paul	m	Peter	m	2	no context	props	96.7742	87.0968	1.9375	1.625	1.5625	6.25
39_LP_1	39	Speciality	Literal Positive	Couple	Lisa	f	Paul	m	2	no context	props	100	100	4.75	4.5625	4.75	100
39_LP_2	39	Speciality	Literal Positive	Friends	Anna	f	Lisa	f	2	no context	props	90.3226	87.0968	4.8125	4.6875	4.625	100
39_LP_3	39	Speciality	Literal Positive	Colleagues	Peter	m	Anna	f	2	no context	props	100	96.7742	4.9375	4.6875	4.8125	100
39_LP_4	39	Speciality	Literal Positive	Boss	Paul	m	Peter	m	2	no context	props	100	100	4.75	4.75	4.4375	100
39_SN_1	39	Speciality	Sarcasm	Couple	Lisa	f	Paul	m	2	no context	props	96.7742	90.3226	1.4375	1.4375	1.5	0
39_SN_2	39	Speciality	Sarcasm	Friends	Anna	f	Lisa	f	2	no context	props	100	93.5484	2.3125	1.5	2.6875	6.25
39_SN_3	39	Speciality	Sarcasm	Colleagues	Peter	m	Anna	f	2	no context	props	100	77.4194	1.375	1.375	1.3125	0
39_SN_4	39	Speciality	Sarcasm	Boss	Paul	m	Peter	m	2	no context	props	100	77.4194	1.5625	1.8125	1.9375	6.25
39_SP_1	39	Speciality	Jocularity	Couple	Lisa	f	Paul	m	2	no context	props	83.871	70.9677	3	2.875	3.6875	37.5
39_SP_2	39	Speciality	Jocularity	Friends	Anna	f	Lisa	f	2	no context	props	87.0968	83.871	2.875	2.875	3.625	37.5
39_SP_3	39	Speciality	Jocularity	Colleagues	Peter	m	Anna	f	2	no context	props	87.0968	74.1935	2.5	2.75	3.5	18.75
39_SP_4	39	Speciality	Jocularity	Boss	Paul	m	Peter	m	2	no context	props	77.4194	77.4194	2.5	2.4375	3.125	18.75
39_WL_1	39	Speciality	White Lies	Couple	Lisa	f	Paul	m	2	no context	props	93.5484	90.3226	2	3	2.4375	31.25
39_WL_2	39	Speciality	White Lies	Friends	Anna	f	Lisa	f	2	no context	props	87.0968	87.0968	3.125	4.1875	3.9375	62.5
39_WL_3	39	Speciality	White Lies	Colleagues	Peter	m	Anna	f	2	no context	props	67.7419	70.9677	3.625	4.0625	4.0625	68.75
39_WL_4	39	Speciality	White Lies	Boss	Paul	m	Peter	m	2	no context	props	96.7742	83.871	1.875	2.4375	1.5	6.25
40_LN_1	40	Friend	Literal Negative	Couple	Paul	m	Lisa	f	1	context	no props	90.3226	90.3226	3.375	2.625	2.125	56.25
40_LN_2	40	Friend	Literal Negative	Friends	Lisa	f	Anna	f	1	context	no props	96.7742	87.0968	3.25	2.5625	2.125	62.5
40_LN_3	40	Friend	Literal Negative	Colleagues	Anna	f	Peter	m	1	context	no props	96.7742	93.5484	3.5	2.5	2.25	56.25
40_LN_4	40	Friend	Literal Negative	Boss	Peter	m	Paul	m	1	context	no props	100	100	3.125	2.375	2.25	37.5
40_LP_1	40	Friend	Literal Positive	Couple	Paul	m	Lisa	f	1	context	no props	90.3226	90.3226	4.5625	4.25	4.375	93.75
40_LP_2	40	Friend	Literal Positive	Friends	Lisa	f	Anna	f	1	context	no props	93.5484	93.5484	4.625	4.375	4.5	93.75
40_LP_3	40	Friend	Literal Positive	Colleagues	Anna	f	Peter	m	1	context	no props	96.7742	96.7742	4.75	4.75	4.6875	87.5
40_LP_4	40	Friend	Literal Positive	Boss	Peter	m	Paul	m	1	context	no props	96.7742	90.3226	4.1875	4	3.8125	87.5
40_SN_1	40	Friend	Sarcasm	Couple	Paul	m	Lisa	f	1	context	no props	90.3226	32.2581	2.375	3.1875	3.25	25
40_SN_2	40	Friend	Sarcasm	Friends	Lisa	f	Anna	f	1	context	no props	100	90.3226	2.375	2.0625	2.25	18.75
40_SN_3	40	Friend	Sarcasm	Colleagues	Anna	f	Peter	m	1	context	no props	100	96.7742	1.8125	1.3125	1.4375	0
40_SN_4	40	Friend	Sarcasm	Boss	Peter	m	Paul	m	1	context	no props	100	67.7419	2.25	3.25	3.0625	31.25
40_SP_1	40	Friend	Jocularity	Couple	Paul	m	Lisa	f	1	context	no props	96.7742	96.7742	2.75	2.46875	3.28125	37.5
40_SP_2	40	Friend	Jocularity	Friends	Lisa	f	Anna	f	1	context	no props	93.5484	83.871	3	2.6875	3.375	25
40_SP_3	40	Friend	Jocularity	Colleagues	Anna	f	Peter	m	1	context	no props	100	90.3226	2.46667	2.46667	3.46667	37.5
40_SP_4	40	Friend	Jocularity	Boss	Peter	m	Paul	m	1	context	no props	93.5484	83.871	2.73889	2.54097	3.37431	31.25
40_WL_1	40	Friend	White Lies	Couple	Paul	m	Lisa	f	1	context	no props	100	96.7742	2.4375	3.5625	3.0625	37.5
40_WL_2	40	Friend	White Lies	Friends	Lisa	f	Anna	f	1	context	no props	100	93.5484	2.875	4.0625	3.75	37.5
40_WL_3	40	Friend	White Lies	Colleagues	Anna	f	Peter	m	1	context	no props	100	90.3226	1.9375	3.8125	3.1875	25
40_WL_4	40	Friend	White Lies	Boss	Peter	m	Paul	m	1	context	no props	96.7742	96.7742	2.8125	3.9375	3.4375	50
41_LN_1	41	Painting	Literal Negative	Couple	Paul	m	Lisa	f	2	no context	props	96.7742	96.7742	2.8125	2.125	1.8125	50
41_LN_2	41	Painting	Literal Negative	Friends	Lisa	f	Anna	f	2	no context	props	96.7742	96.7742	2.8125	2.3125	1.8125	37.5
41_LN_3	41	Painting	Literal Negative	Colleagues	Anna	f	Peter	m	2	no context	props	96.7742	96.7742	3	2.375	2.0625	50
41_LN_4	41	Painting	Literal Negative	Boss	Peter	m	Paul	m	2	no context	props	96.7742	93.5484	3.0625	2.5625	2.0625	31.25
41_LP_1	41	Painting	Literal Positive	Couple	Paul	m	Lisa	f	2	no context	props	96.7742	96.7742	3.875	3.875	3.6875	87.5
41_LP_2	41	Painting	Literal Positive	Friends	Lisa	f	Anna	f	2	no context	props	29.0323	25.8065	4.375	4.1875	4.25	87.5
41_LP_3	41	Painting	Literal Positive	Colleagues	Anna	f	Peter	m	2	no context	props	100	100	4.9375	4.9375	5	100
41_LP_4	41	Painting	Literal Positive	Boss	Peter	m	Paul	m	2	no context	props	77.4194	74.1935	4.625	4.625	4.5	87.5
41_SN_1	41	Painting	Sarcasm	Couple	Paul	m	Lisa	f	2	no context	props	100	35.4839	1.3125	1.5	1.375	0
41_SN_2	41	Painting	Sarcasm	Friends	Lisa	f	Anna	f	2	no context	props	100	83.871	1.5625	1.6875	1.5	18.75
41_SN_3	41	Painting	Sarcasm	Colleagues	Anna	f	Peter	m	2	no context	props	100	96.7742	1.3125	1.5625	1.375	0
41_SN_4	41	Painting	Sarcasm	Boss	Peter	m	Paul	m	2	no context	props	93.5484	77.4194	2.25	2.625	2.125	12.5
41_SP_1	41	Painting	Jocularity	Couple	Paul	m	Lisa	f	2	no context	props	87.0968	87.0968	3.25	2.5	3.5625	43.75
41_SP_2	41	Painting	Jocularity	Friends	Lisa	f	Anna	f	2	no context	props	93.5484	83.871	2.8125	2.75	3.375	37.5
41_SP_3	41	Painting	Jocularity	Colleagues	Anna	f	Peter	m	2	no context	props	96.7742	93.5484	3.25	3	4.125	56.25
41_SP_4	41	Painting	Jocularity	Boss	Peter	m	Paul	m	2	no context	props	83.871	74.1935	3.3125	3.375	3.625	43.75
41_WL_1	41	Painting	White Lies	Couple	Paul	m	Lisa	f	2	no context	props	93.5484	90.3226	2.375	2.9375	3	18.75
41_WL_2	41	Painting	White Lies	Friends	Lisa	f	Anna	f	2	no context	props	100	90.3226	2.0625	3.25	3.3125	25
41_WL_3	41	Painting	White Lies	Colleagues	Anna	f	Peter	m	2	no context	props	93.5484	93.5484	2.25	3.5625	4.25	31.25
41_WL_4	41	Painting	White Lies	Boss	Peter	m	Paul	m	2	no context	props	80.6452	70.9677	2.375	3.25	2.5625	18.75
43_LN_1	43	Gym	Literal Negative	Couple	Lisa	f	Paul	m	2	no context	no props	96.7742	93.5484	1.8125	1.8125	1.5625	6.25
43_LN_2	43	Gym	Literal Negative	Friends	Anna	f	Lisa	f	2	no context	no props	100	100	2.375	1.8125	1.8125	12.5
43_LN_3	43	Gym	Literal Negative	Colleagues	Peter	m	Anna	f	2	no context	no props	100	100	1.8125	1.5	1.125	6.25
43_LN_4	43	Gym	Literal Negative	Boss	Paul	m	Peter	m	2	no context	no props	100	100	1.6875	1.625	1.5	12.5
43_LP_1	43	Gym	Literal Positive	Couple	Lisa	f	Paul	m	2	no context	no props	96.7742	96.7742	4.5625	4.4375	4.375	93.75
43_LP_2	43	Gym	Literal Positive	Friends	Anna	f	Lisa	f	2	no context	no props	96.7742	96.7742	4.4375	4.5	4.4375	87.5
43_LP_3	43	Gym	Literal Positive	Colleagues	Peter	m	Anna	f	2	no context	no props	96.7742	96.7742	4.8125	4.5	4.6875	100
43_LP_4	43	Gym	Literal Positive	Boss	Paul	m	Peter	m	2	no context	no props	77.4194	77.4194	4.4375	4.25	4.25	93.75
43_SN_1	43	Gym	Sarcasm	Couple	Lisa	f	Paul	m	2	no context	no props	93.5484	70.9677	1.625	1.5625	1.6875	0
43_SN_2	43	Gym	Sarcasm	Friends	Anna	f	Lisa	f	2	no context	no props	96.7742	90.3226	1.6875	1.625	1.3125	12.5
43_SN_3	43	Gym	Sarcasm	Colleagues	Peter	m	Anna	f	2	no context	no props	90.3226	74.1935	2.5625	2.3125	3.125	18.75
43_SN_4	43	Gym	Sarcasm	Boss	Paul	m	Peter	m	2	no context	no props	93.5484	90.3226	1.4375	1.375	1.375	0
43_SP_1	43	Gym	Jocularity	Couple	Lisa	f	Paul	m	2	no context	no props	90.3226	87.0968	3.0625	2.625	3.875	43.75
43_SP_2	43	Gym	Jocularity	Friends	Anna	f	Lisa	f	2	no context	no props	96.7742	96.7742	3.125	3.0625	3.75	43.75
43_SP_3	43	Gym	Jocularity	Colleagues	Peter	m	Anna	f	2	no context	no props	96.7742	96.7742	3.25	3.125	3.9375	43.75
43_SP_4	43	Gym	Jocularity	Boss	Paul	m	Peter	m	2	no context	no props	80.6452	80.6452	2.9375	2.25	2.5625	31.25
43_WL_1	43	Gym	White Lies	Couple	Lisa	f	Paul	m	2	no context	no props	96.7742	48.3871	2.0625	2.625	2.1875	12.5
43_WL_2	43	Gym	White Lies	Friends	Anna	f	Lisa	f	2	no context	no props	64.5161	54.8387	3.5	3.625	4.0625	68.75
43_WL_3	43	Gym	White Lies	Colleagues	Peter	m	Anna	f	2	no context	no props	100	61.2903	2	2.5625	2.375	18.75
43_WL_4	43	Gym	White Lies	Boss	Paul	m	Peter	m	2	no context	no props	70.9677	58.0645	2.875	3	3	50
44_LN_1	44	Drink	Literal Negative	Couple	Lisa	f	Paul	m	2	no context	props	96.7742	93.5484	3.625	2.9375	2.3125	68.75
44_LN_2	44	Drink	Literal Negative	Friends	Anna	f	Lisa	f	2	no context	props	100	96.7742	3.6875	3	2.6875	81.25
44_LN_3	44	Drink	Literal Negative	Colleagues	Peter	m	Anna	f	2	no context	props	93.5484	93.5484	3.5625	3.125	1.5625	62.5
44_LN_4	44	Drink	Literal Negative	Boss	Paul	m	Peter	m	2	no context	props	100	100	2.75	2.5	2.0625	31.25
44_LP_1	44	Drink	Literal Positive	Couple	Lisa	f	Paul	m	2	no context	props	96.7742	96.7742	4.375	4.375	4.25	100
44_LP_2	44	Drink	Literal Positive	Friends	Anna	f	Lisa	f	2	no context	props	96.7742	96.7742	4.625	4.625	4.6875	93.75
44_LP_3	44	Drink	Literal Positive	Colleagues	Peter	m	Anna	f	2	no context	props	96.7742	96.7742	4.625	4.4375	4.4375	93.75
44_LP_4	44	Drink	Literal Positive	Boss	Paul	m	Peter	m	2	no context	props	96.7742	96.7742	4.4375	4.375	4.625	93.75
44_SN_1	44	Drink	Sarcasm	Couple	Lisa	f	Paul	m	2	no context	props	93.5484	77.4194	1.625	2.375	2.3125	0
44_SN_2	44	Drink	Sarcasm	Friends	Anna	f	Lisa	f	2	no context	props	100	64.5161	2.25	2.0625	2.8125	25
44_SN_3	44	Drink	Sarcasm	Colleagues	Peter	m	Anna	f	2	no context	props	96.7742	74.1935	2.0625	2.1875	2.375	12.5
44_SN_4	44	Drink	Sarcasm	Boss	Paul	m	Peter	m	2	no context	props	100	70.9677	1.875	2	2.375	6.25
44_SP_1	44	Drink	Jocularity	Couple	Lisa	f	Paul	m	2	no context	props	87.0968	87.0968	3.4375	2.875	3.8125	37.5
44_SP_2	44	Drink	Jocularity	Friends	Anna	f	Lisa	f	2	no context	props	80.6452	74.1935	2.9375	2.625	3.25	43.75
44_SP_3	44	Drink	Jocularity	Colleagues	Peter	m	Anna	f	2	no context	props	93.5484	93.5484	2.8125	2.5625	3.875	31.25
44_SP_4	44	Drink	Jocularity	Boss	Paul	m	Peter	m	2	no context	props	96.7742	93.5484	3.25	2.4375	4.375	43.75
44_WL_1	44	Drink	White Lies	Couple	Lisa	f	Paul	m	2	no context	props	96.7742	87.0968	3.0625	3.875	3.4375	43.75
44_WL_2	44	Drink	White Lies	Friends	Anna	f	Lisa	f	2	no context	props	96.7742	83.871	2.625	3.6875	3.3125	37.5
44_WL_3	44	Drink	White Lies	Colleagues	Peter	m	Anna	f	2	no context	props	96.7742	87.0968	2.6875	3.0625	3.5	31.25
44_WL_4	44	Drink	White Lies	Boss	Paul	m	Peter	m	2	no context	props	74.1935	67.7419	2.5	2.875	2.4375	25
45_LN_1	45	Play	Literal Negative	Couple	Paul	m	Lisa	f	1	context	no props	100	96.7742	2.6875	2.1875	1.9375	31.25
45_LN_2	45	Play	Literal Negative	Friends	Lisa	f	Anna	f	1	context	no props	100	90.3226	2.9375	2.1875	1.9375	18.75
45_LN_3	45	Play	Literal Negative	Colleagues	Anna	f	Peter	m	1	context	no props	100	93.5484	2.625	1.4375	1.6875	6.25
45_LN_4	45	Play	Literal Negative	Boss	Peter	m	Paul	m	1	context	no props	100	100	2.5	1.4375	1.6875	25
45_LP_1	45	Play	Literal Positive	Couple	Paul	m	Lisa	f	1	context	no props	96.7742	96.7742	4.0625	4	4.1875	100
45_LP_2	45	Play	Literal Positive	Friends	Lisa	f	Anna	f	1	context	no props	96.7742	93.5484	4.625	4.625	4.4375	100
45_LP_3	45	Play	Literal Positive	Colleagues	Anna	f	Peter	m	1	context	no props	96.7742	96.7742	4.6	4.66667	4.66667	93.75
45_LP_4	45	Play	Literal Positive	Boss	Peter	m	Paul	m	1	context	no props	96.7742	93.5484	4.8125	4.6875	4.5	100
45_SN_1	45	Play	Sarcasm	Couple	Paul	m	Lisa	f	1	context	no props	100	83.871	1.625	2.0625	1.8125	0
45_SN_2	45	Play	Sarcasm	Friends	Lisa	f	Anna	f	1	context	no props	96.7742	80.6452	1.875	1.9375	1.875	6.25
45_SN_3	45	Play	Sarcasm	Colleagues	Anna	f	Peter	m	1	context	no props	100	96.7742	1.5	1.25	1.5625	0
45_SN_4	45	Play	Sarcasm	Boss	Peter	m	Paul	m	1	context	no props	100	93.5484	2.25	2.4375	2.3125	6.25
45_SP_1	45	Play	Jocularity	Couple	Paul	m	Lisa	f	1	context	no props	100	93.5484	2.5625	2.5	3.3125	18.75
45_SP_2	45	Play	Jocularity	Friends	Lisa	f	Anna	f	1	context	no props	90.3226	74.1935	3	2.5625	3.0625	18.75
45_SP_3	45	Play	Jocularity	Colleagues	Anna	f	Peter	m	1	context	no props	96.7742	90.3226	2.9375	2.5	3.5	37.5
45_SP_4	45	Play	Jocularity	Boss	Peter	m	Paul	m	1	context	no props	96.7742	96.7742	3.5	3.0625	4.125	31.25
45_WL_1	45	Play	White Lies	Couple	Paul	m	Lisa	f	1	context	no props	96.7742	93.5484	3.1875	4.1875	3.875	50
45_WL_2	45	Play	White Lies	Friends	Lisa	f	Anna	f	1	context	no props	100	96.7742	2.95833	3.39583	3.54167	31.25
45_WL_3	45	Play	White Lies	Colleagues	Anna	f	Peter	m	1	context	no props	100	80.6452	2.1875	2.9375	2.625	18.75
45_WL_4	45	Play	White Lies	Boss	Peter	m	Paul	m	1	context	no props	96.7742	83.871	2.53125	3.59375	3.15625	81.25
46_LN_1	46	Hotel	Literal Negative	Couple	Lisa	f	Paul	m	1	context	no props	96.7742	93.5484	3.3125	2.875	2.0625	68.75
46_LN_2	46	Hotel	Literal Negative	Friends	Anna	f	Lisa	f	1	context	no props	96.7742	96.7742	2.375	1.875	1.9375	25
46_LN_3	46	Hotel	Literal Negative	Colleagues	Peter	m	Anna	f	1	context	no props	100	100	3.625	2.9375	1.875	62.5
46_LN_4	46	Hotel	Literal Negative	Boss	Paul	m	Peter	m	1	context	no props	100	96.7742	3.4375	3.125	2.5	68.75
46_LP_1	46	Hotel	Literal Positive	Couple	Lisa	f	Paul	m	1	context	no props	96.7742	93.5484	4.75	4.625	4.6875	93.75
46_LP_2	46	Hotel	Literal Positive	Friends	Anna	f	Lisa	f	1	context	no props	96.7742	96.7742	4.8125	4.9375	4.625	100
46_LP_3	46	Hotel	Literal Positive	Colleagues	Peter	m	Anna	f	1	context	no props	100	100	4.75	4.625	4.75	100
46_LP_4	46	Hotel	Literal Positive	Boss	Paul	m	Peter	m	1	context	no props	100	93.5484	4.8125	4.75	4.6875	100
46_SN_1	46	Hotel	Sarcasm	Couple	Lisa	f	Paul	m	1	context	no props	100	100	1.3125	1.9375	1.8125	0
46_SN_2	46	Hotel	Sarcasm	Friends	Anna	f	Lisa	f	1	context	no props	96.7742	90.3226	1.3125	1.4375	1.5	6.25
46_SN_3	46	Hotel	Sarcasm	Colleagues	Peter	m	Anna	f	1	context	no props	96.7742	35.4839	2.3125	3.0625	3	18.75
46_SN_4	46	Hotel	Sarcasm	Boss	Paul	m	Peter	m	1	context	no props	96.7742	74.1935	2	2.25	2.1875	18.75
46_SP_1	46	Hotel	Jocularity	Couple	Lisa	f	Paul	m	1	context	no props	100	93.5484	2.75	2.625	3.875	43.75
46_SP_2	46	Hotel	Jocularity	Friends	Anna	f	Lisa	f	1	context	no props	96.7742	93.5484	3.125	2.5625	3.875	43.75
46_SP_3	46	Hotel	Jocularity	Colleagues	Peter	m	Anna	f	1	context	no props	96.7742	93.5484	3.125	2.875	3.875	50
46_SP_4	46	Hotel	Jocularity	Boss	Paul	m	Peter	m	1	context	no props	96.7742	96.7742	3.0625	3	3.8125	37.5
46_WL_1	46	Hotel	White Lies	Couple	Lisa	f	Paul	m	1	context	no props	96.7742	93.5484	2.0625	2.875	3	18.75
46_WL_2	46	Hotel	White Lies	Friends	Anna	f	Lisa	f	1	context	no props	96.7742	93.5484	3.26667	4.13333	3.86667	50
46_WL_3	46	Hotel	White Lies	Colleagues	Peter	m	Anna	f	1	context	no props	100	96.7742	2.5625	3.875	3.5	56.25
46_WL_4	46	Hotel	White Lies	Boss	Paul	m	Peter	m	1	context	no props	96.7742	90.3226	2.625	3.8125	3.3125	43.75
48_LN_1	48	Exhibition	Literal Negative	Couple	Lisa	f	Paul	m	1	context	no props	96.7742	90.3226	2.92857	1.78571	2.14286	18.75
48_LN_2	48	Exhibition	Literal Negative	Friends	Anna	f	Lisa	f	1	context	no props	100	93.5484	3.1875	2.4375	2	50
48_LN_3	48	Exhibition	Literal Negative	Colleagues	Peter	m	Anna	f	1	context	no props	100	100	3.3125	2.25	2.25	31.25
48_LN_4	48	Exhibition	Literal Negative	Boss	Paul	m	Peter	m	1	context	no props	93.5484	93.5484	3.125	2.375	2.1875	50
48_LP_1	48	Exhibition	Literal Positive	Couple	Lisa	f	Paul	m	1	context	no props	87.0968	87.0968	4.3125	4.375	4.1875	93.75
48_LP_2	48	Exhibition	Literal Positive	Friends	Anna	f	Lisa	f	1	context	no props	100	100	4.8125	4.625	4.75	93.75
48_LP_3	48	Exhibition	Literal Positive	Colleagues	Peter	m	Anna	f	1	context	no props	90.3226	90.3226	4.53333	4.13333	4.33333	75
48_LP_4	48	Exhibition	Literal Positive	Boss	Paul	m	Peter	m	1	context	no props	100	100	4.5	4.4375	4.5	87.5
48_SN_1	48	Exhibition	Sarcasm	Couple	Lisa	f	Paul	m	1	context	no props	100	93.5484	1.75	2.1875	2.25	6.25
48_SN_2	48	Exhibition	Sarcasm	Friends	Anna	f	Lisa	f	1	context	no props	96.7742	90.3226	1.5	1.5	1.4375	0
48_SN_3	48	Exhibition	Sarcasm	Colleagues	Peter	m	Anna	f	1	context	no props	100	100	1.625	2	2	0
48_SN_4	48	Exhibition	Sarcasm	Boss	Paul	m	Peter	m	1	context	no props	100	96.7742	1.875	1.875	1.625	0
48_SP_1	48	Exhibition	Jocularity	Couple	Lisa	f	Paul	m	1	context	no props	90.3226	83.871	3.1875	2.8125	3.9375	43.75
48_SP_2	48	Exhibition	Jocularity	Friends	Anna	f	Lisa	f	1	context	no props	96.7742	93.5484	3.125	2.875	3.5625	37.5
48_SP_3	48	Exhibition	Jocularity	Colleagues	Peter	m	Anna	f	1	context	no props	93.5484	87.0968	3.26667	2.73333	3.73333	43.75
48_SP_4	48	Exhibition	Jocularity	Boss	Paul	m	Peter	m	1	context	no props	100	100	2.9375	2.6875	3.375	37.5
48_WL_1	48	Exhibition	White Lies	Couple	Lisa	f	Paul	m	1	context	no props	96.7742	83.871	2.0625	3.0625	2.5625	12.5
48_WL_2	48	Exhibition	White Lies	Friends	Anna	f	Lisa	f	1	context	no props	100	100	2.875	4.25	3.3125	43.75
48_WL_3	48	Exhibition	White Lies	Colleagues	Peter	m	Anna	f	1	context	no props	93.5484	83.871	2.625	3.5625	3.0625	25
48_WL_4	48	Exhibition	White Lies	Boss	Paul	m	Peter	m	1	context	no props	100	100	2.75	3.875	3.3125	37.5
